# Supplementary material for: Grouping compositions based on similarity of music themes
Source: PLoS One. 2020 Oct 8;15(10):e0240443. doi: 10.1371/journal.pone.0240443 (PMC7544027; doi:10.1371/journal.pone.0240443)
Supplement: S1 Dataset — (TXT) [file pone.0240443.s001.txt]

Music works used in the research, provided within music21 Python package. They can be accessed locally in 'corpus' subfolder of the main installation folder of music21 package. They are also available online as subfolders of location https://github.com/cuthbertLab/music21/tree/master/music21/corpus. File format: MusicXML (see https://www.musicxml.com)
monteverdi/madrigal.3.1.mxl
monteverdi/madrigal.3.10.mxl
monteverdi/madrigal.3.11.mxl
monteverdi/madrigal.3.12.mxl
monteverdi/madrigal.3.13.mxl
monteverdi/madrigal.3.14.mxl
monteverdi/madrigal.3.15.mxl
monteverdi/madrigal.3.16.mxl
monteverdi/madrigal.3.17.mxl
monteverdi/madrigal.3.19.mxl
monteverdi/madrigal.3.1_old.mxl
monteverdi/madrigal.3.2.mxl
monteverdi/madrigal.3.20.mxl
monteverdi/madrigal.3.3.mxl
monteverdi/madrigal.3.4.mxl
monteverdi/madrigal.3.6.mxl
monteverdi/madrigal.3.7.mxl
monteverdi/madrigal.3.8.mxl
monteverdi/madrigal.3.9.mxl
monteverdi/madrigal.4.1.mxl
monteverdi/madrigal.4.10.mxl
monteverdi/madrigal.4.11.mxl
monteverdi/madrigal.4.12.mxl
monteverdi/madrigal.4.13.mxl
monteverdi/madrigal.4.14.mxl
monteverdi/madrigal.4.15.mxl
monteverdi/madrigal.4.16.mxl
monteverdi/madrigal.4.17.mxl
monteverdi/madrigal.4.18.mxl
monteverdi/madrigal.4.19.mxl
monteverdi/madrigal.4.20.mxl
monteverdi/madrigal.4.3.mxl
monteverdi/madrigal.4.4.mxl
monteverdi/madrigal.4.5.mxl
monteverdi/madrigal.4.6.mxl
monteverdi/madrigal.4.7.mxl
monteverdi/madrigal.4.8.mxl
monteverdi/madrigal.4.9.mxl
monteverdi/madrigal.5.1.mxl
monteverdi/madrigal.5.2.mxl
monteverdi/madrigal.5.3.mxl
monteverdi/madrigal.5.4.mxl
monteverdi/madrigal.5.5.mxl
monteverdi/madrigal.5.6.mxl
monteverdi/madrigal.5.7.mxl
monteverdi/madrigal.5.8.mxl

433
420
418
bach/bwv1.6.mxl
bach/bwv10.7.mxl
bach/bwv101.7.mxl
bach/bwv102.7.mxl
bach/bwv103.6.mxl
bach/bwv104.6.mxl
bach/bwv108.6.mxl
bach/bwv11.6.mxl
bach/bwv110.7.mxl
bach/bwv111.6.mxl
bach/bwv112.5-sc.mxl
bach/bwv112.5.mxl
bach/bwv113.8.mxl
bach/bwv114.7.mxl
bach/bwv115.6.mxl
bach/bwv116.6.mxl
bach/bwv117.4.mxl
bach/bwv119.9.mxl
bach/bwv12.7.mxl
bach/bwv120.6.mxl
bach/bwv120.8-a.mxl
bach/bwv121.6.mxl
bach/bwv122.6.mxl
bach/bwv123.6.mxl
bach/bwv124.6.mxl
bach/bwv125.6.mxl
bach/bwv126.6.mxl
bach/bwv127.5.mxl
bach/bwv128.5.mxl
bach/bwv13.6.mxl
bach/bwv130.6.mxl
bach/bwv133.6.mxl
bach/bwv135.6.mxl
bach/bwv136.6.mxl
bach/bwv137.5.mxl
bach/bwv139.6.mxl
bach/bwv14.5.mxl
bach/bwv140.7.mxl
bach/bwv144.3.mxl
bach/bwv144.6.mxl
bach/bwv145-a.mxl
bach/bwv145.5.mxl
bach/bwv146.8.mxl
bach/bwv148.6.mxl
bach/bwv149.7.mxl
bach/bwv151.5.mxl
bach/bwv153.1.mxl
bach/bwv153.5.mxl
bach/bwv153.9.mxl
bach/bwv154.3.mxl
bach/bwv154.8.mxl
bach/bwv155.5.mxl
bach/bwv156.6.mxl
bach/bwv157.5.mxl
bach/bwv158.4.mxl
bach/bwv159.5.mxl
bach/bwv16.6.mxl
bach/bwv161.6.mxl
bach/bwv162.6-lpz.mxl
bach/bwv164.6.mxl
bach/bwv165.6.mxl
bach/bwv166.6.mxl
bach/bwv168.6.mxl
bach/bwv169.7.mxl
bach/bwv17.7.mxl
bach/bwv171.6.mxl
bach/bwv172.6.mxl
bach/bwv174.5.mxl
bach/bwv175.7.mxl
bach/bwv176.6.mxl
bach/bwv177.4.mxl
bach/bwv177.5.mxl
bach/bwv178.7.mxl
bach/bwv179.6.mxl
bach/bwv18.5-lz.mxl
bach/bwv18.5-w.mxl
bach/bwv180.7.mxl
bach/bwv183.5.mxl
bach/bwv184.5.mxl
bach/bwv185.6.mxl
bach/bwv187.7.mxl
bach/bwv188.6.mxl
bach/bwv19.7.mxl
bach/bwv190.7-inst.mxl
bach/bwv190.7.mxl
bach/bwv194.12.mxl
bach/bwv194.6.mxl
bach/bwv195.6.mxl
bach/bwv197.10.mxl
bach/bwv197.5.mxl
bach/bwv197.7-a.mxl
bach/bwv2.6.mxl
bach/bwv20.11.mxl
bach/bwv20.7.mxl
bach/bwv226.2.mxl
bach/bwv227.1.mxl
bach/bwv227.11.mxl
bach/bwv227.3.mxl
bach/bwv227.7.mxl
bach/bwv229.2.mxl
bach/bwv24.6.mxl
bach/bwv244.10.mxl
bach/bwv244.15.mxl
bach/bwv244.17.mxl
bach/bwv244.25.mxl
bach/bwv244.29-a.mxl
bach/bwv244.3.mxl
bach/bwv244.32.mxl
bach/bwv244.37.mxl
bach/bwv244.40.mxl
bach/bwv244.44.mxl
bach/bwv244.46.mxl
bach/bwv244.54.mxl
bach/bwv244.62.mxl
bach/bwv245.11.mxl
bach/bwv245.14.mxl
bach/bwv245.15.mxl
bach/bwv245.17.mxl
bach/bwv245.22.mxl
bach/bwv245.26.mxl
bach/bwv245.28.mxl
bach/bwv245.3.mxl
bach/bwv245.37.mxl
bach/bwv245.40.mxl
bach/bwv245.5.mxl
bach/bwv248.12-2.mxl
bach/bwv248.17.mxl
bach/bwv248.23-2.mxl
bach/bwv248.23-s.mxl
bach/bwv248.28.mxl
bach/bwv248.33-3.mxl
bach/bwv248.35-3.mxl
bach/bwv248.35-3c.mxl
bach/bwv248.42-4.mxl
bach/bwv248.42-s.mxl
bach/bwv248.46-5.mxl
bach/bwv248.5.mxl
bach/bwv248.53-5.mxl
bach/bwv248.59-6.mxl
bach/bwv248.64-6.mxl
bach/bwv248.64-s.mxl
bach/bwv248.9-s.mxl
bach/bwv25.6.mxl
bach/bwv250.mxl
bach/bwv251.mxl
bach/bwv252.mxl
bach/bwv253.mxl
bach/bwv254.mxl
bach/bwv255.mxl
bach/bwv256.mxl
bach/bwv257.mxl
bach/bwv258.mxl
bach/bwv259.mxl
bach/bwv26.6.mxl
bach/bwv260.mxl
bach/bwv261.mxl
bach/bwv262.mxl
bach/bwv263.mxl
bach/bwv264.mxl
bach/bwv265.mxl
bach/bwv266.mxl
bach/bwv267.mxl
bach/bwv268.mxl
bach/bwv269.mxl
bach/bwv27.6.mxl
bach/bwv270.mxl
bach/bwv271.mxl
bach/bwv272.mxl
bach/bwv273.mxl
bach/bwv274.mxl
bach/bwv275.mxl
bach/bwv276.mxl
bach/bwv277.mxl
bach/bwv278.mxl
bach/bwv279.mxl
bach/bwv28.6.mxl
bach/bwv280.mxl
bach/bwv281.mxl
bach/bwv282.mxl
bach/bwv283.mxl
bach/bwv284.mxl
bach/bwv285.mxl
bach/bwv286.mxl
bach/bwv287.mxl
bach/bwv288.mxl
bach/bwv289.mxl
bach/bwv29.8.mxl
bach/bwv290.mxl
bach/bwv291.mxl
bach/bwv292.mxl
bach/bwv293.mxl
bach/bwv294.mxl
bach/bwv295.mxl
bach/bwv296.mxl
bach/bwv297.mxl
bach/bwv298.mxl
bach/bwv299.mxl
bach/bwv3.6.mxl
bach/bwv30.6.mxl
bach/bwv300.mxl
bach/bwv301.mxl
bach/bwv302.mxl
bach/bwv303.mxl
bach/bwv304.mxl
bach/bwv305.mxl
bach/bwv306.mxl
bach/bwv307.mxl
bach/bwv308.mxl
bach/bwv309.mxl
bach/bwv31.9.mxl
bach/bwv310.mxl
bach/bwv311.mxl
bach/bwv312.mxl
bach/bwv313.mxl
bach/bwv314.mxl
bach/bwv315.mxl
bach/bwv316.mxl
bach/bwv317.mxl
bach/bwv318.mxl
bach/bwv319.mxl
bach/bwv32.6.mxl
bach/bwv320.mxl
bach/bwv321.mxl
bach/bwv322.mxl
bach/bwv323.mxl
bach/bwv324.mxl
bach/bwv325.mxl
bach/bwv326.mxl
bach/bwv327.mxl
bach/bwv328.mxl
bach/bwv329.mxl
bach/bwv33.6.mxl
bach/bwv330.mxl
bach/bwv331.mxl
bach/bwv332.mxl
bach/bwv333.mxl
bach/bwv334.mxl
bach/bwv335.mxl
bach/bwv336.mxl
bach/bwv337.mxl
bach/bwv338.mxl
bach/bwv339.mxl
bach/bwv340.mxl
bach/bwv341.mxl
bach/bwv342.mxl
bach/bwv343.mxl
bach/bwv344.mxl
bach/bwv345.mxl
bach/bwv346.mxl
bach/bwv347.mxl
bach/bwv348.mxl
bach/bwv349.mxl
bach/bwv350.mxl
bach/bwv351.mxl
bach/bwv352.mxl
bach/bwv353.mxl
bach/bwv354.mxl
bach/bwv355.mxl
bach/bwv356.mxl
bach/bwv357.mxl
bach/bwv358.mxl
bach/bwv359.mxl
bach/bwv36.4-2.mxl
bach/bwv36.8-2.mxl
bach/bwv360.mxl
bach/bwv361.mxl
bach/bwv362.mxl
bach/bwv363.mxl
bach/bwv364.mxl
bach/bwv365.mxl
bach/bwv366.mxl
bach/bwv367.mxl
bach/bwv368.mxl
bach/bwv369.mxl
bach/bwv37.6.mxl
bach/bwv370.mxl
bach/bwv371.mxl
bach/bwv372.mxl
bach/bwv373.mxl
bach/bwv374.mxl
bach/bwv375.mxl
bach/bwv376.mxl
bach/bwv377.mxl
bach/bwv378.mxl
bach/bwv379.mxl
bach/bwv38.6.mxl
bach/bwv380.mxl
bach/bwv381.mxl
bach/bwv382.mxl
bach/bwv383.mxl
bach/bwv384.mxl
bach/bwv385.mxl
bach/bwv386.mxl
bach/bwv387.mxl
bach/bwv388.mxl
bach/bwv389.mxl
bach/bwv39.7.mxl
bach/bwv390.mxl
bach/bwv391.mxl
bach/bwv392.mxl
bach/bwv393.mxl
bach/bwv394.mxl
bach/bwv395.mxl
bach/bwv396.mxl
bach/bwv397.mxl
bach/bwv398.mxl
bach/bwv399.mxl
bach/bwv4.8.mxl
bach/bwv40.3.mxl
bach/bwv40.6.mxl
bach/bwv40.8.mxl
bach/bwv400.mxl
bach/bwv401.mxl
bach/bwv402.mxl
bach/bwv403.mxl
bach/bwv404.mxl
bach/bwv405.mxl
bach/bwv406.mxl
bach/bwv407.mxl
bach/bwv408.mxl
bach/bwv409.mxl
bach/bwv41.6.mxl
bach/bwv410.mxl
bach/bwv411.mxl
bach/bwv412.mxl
bach/bwv413.mxl
bach/bwv414.mxl
bach/bwv415.mxl
bach/bwv416.mxl
bach/bwv417.mxl
bach/bwv418.mxl
bach/bwv419.mxl
bach/bwv42.7.mxl
bach/bwv420.mxl
bach/bwv421.mxl
bach/bwv422.mxl
bach/bwv423.mxl
bach/bwv424.mxl
bach/bwv425.mxl
bach/bwv426.mxl
bach/bwv427.mxl
bach/bwv428.mxl
bach/bwv429.mxl
bach/bwv43.11.mxl
bach/bwv430.mxl
bach/bwv431.mxl
bach/bwv432.mxl
bach/bwv433.mxl
bach/bwv434.mxl
bach/bwv435.mxl
bach/bwv436.mxl
bach/bwv437.mxl
bach/bwv438.mxl
bach/bwv44.7.mxl
bach/bwv45.7.mxl
bach/bwv46.6.mxl
bach/bwv47.5.mxl
bach/bwv48.3.mxl
bach/bwv48.7.mxl
bach/bwv5.7.mxl
bach/bwv52.6.mxl
bach/bwv55.5.mxl
bach/bwv56.5.mxl
bach/bwv57.8.mxl
bach/bwv59.3.mxl
bach/bwv6.6.mxl
bach/bwv60.5.mxl
bach/bwv62.6.mxl
bach/bwv64.2.mxl
bach/bwv64.4.mxl
bach/bwv64.8.mxl
bach/bwv65.2.mxl
bach/bwv65.7.mxl
bach/bwv66.6.mxl
bach/bwv67.4.xml
bach/bwv67.7.mxl
bach/bwv69.6-a.mxl
bach/bwv69.6.xml
bach/bwv7.7.mxl
bach/bwv70.11.mxl
bach/bwv70.7.mxl
bach/bwv72.6.mxl
bach/bwv73.5.mxl
bach/bwv74.8.mxl
bach/bwv77.6.mxl
bach/bwv78.7.mxl
bach/bwv79.3.mxl
bach/bwv79.6.mxl
bach/bwv8.6.mxl
bach/bwv80.8.mxl
bach/bwv81.7.mxl
bach/bwv83.5.mxl
bach/bwv84.5.mxl
bach/bwv85.6.mxl
bach/bwv86.6.mxl
bach/bwv87.7.mxl
bach/bwv88.7.mxl
bach/bwv89.6.mxl
bach/bwv9.7.mxl
bach/bwv90.5.mxl
bach/bwv91.6.mxl
bach/bwv92.9.mxl
bach/bwv93.7.mxl
bach/bwv94.8.mxl
bach/bwv95.7.mxl
bach/bwv96.6.mxl
bach/bwv97.9.mxl
bach/bwv99.6.mxl
bach/choraleAnalyses/riemenschneider002.rntxt
bach/choraleAnalyses/riemenschneider004.rntxt
bach/choraleAnalyses/riemenschneider006.rntxt
bach/choraleAnalyses/riemenschneider008.rntxt
bach/choraleAnalyses/riemenschneider010.rntxt
bach/choraleAnalyses/riemenschneider012.rntxt
bach/choraleAnalyses/riemenschneider014.rntxt
bach/choraleAnalyses/riemenschneider016.rntxt
bach/choraleAnalyses/riemenschneider018.rntxt
bach/choraleAnalyses/riemenschneider020.rntxt

103
103
100
trecento/Fava_Dicant_nunc_iudei.xml
trecento/PMFC_01-Lugentium siccentur.xml
trecento/PMFC_01-Rex quem metrorum.xml
trecento/PMFC_01-Virtutibus laudabilis.xml
trecento/PMFC_01-Vos Qui Admiramini Gratissima virginis species.xml
trecento/PMFC_04-A lle s_andra lo spirt.xml
trecento/PMFC_04-Cara mi donna.xml
trecento/PMFC_04-Quanto piu caro.xml
trecento/PMFC_04-Si dolce non sono.xml
trecento/PMFC_06-Jacopo-01-Aquila-Altera.xml
trecento/PMFC_06-Jacopo-02-Con-Gran-Furor.xml
trecento/PMFC_06-Jacopo-03a-Di_Novo.xml
trecento/PMFC_06-Jacopo-03b-Di_Novo.xml
trecento/PMFC_06_10-I senti gia come l_arco.xml
trecento/PMFC_06_8-In Verde Prato.xml
trecento/PMFC_06_Giovanni-01-Angnel_son_biancho.xml
trecento/PMFC_06_Giovanni-02-Apress_un_fiume_a.xml
trecento/PMFC_06_Giovanni-03-Chon_brachi_assai.xml
trecento/PMFC_06_Giovanni-04_De_Come_Dolce_Mente.xml
trecento/PMFC_06_Giovanni-05_Donna_Gia_Fu_Leggiadra.xml
trecento/PMFC_06_Giovanni-06_Fra_Mille_Corvi.xml
trecento/PMFC_06_Giovanni-07_In_Sulla_Ripa.xml
trecento/PMFC_06_Giovanni-09_Nascoso_El_Viso.xml
trecento/PMFC_06_Piero_1-All_onbra d_un perlato.xml
trecento/PMFC_06_Piero_2-Chavalcando.xml
trecento/PMFC_06_Piero_6a-Quando_laire_comenca.xml
trecento/PMFC_12_1-Kyrie Rondello.xml
trecento/PMFC_12_10a-Credo PMFC12.10a.xml
trecento/PMFC_12_10b-Credo PMFC12.10b.xml
trecento/PMFC_12_11a-Credo PMFC12.11a.xml
trecento/PMFC_12_11b-Credo PMFC12.11b.xml
trecento/PMFC_12_12-Credo Bartholus.xml
trecento/PMFC_12_13-Credo London f83-85.xml
trecento/PMFC_12_14-Credo Phillippoctus.xml
trecento/PMFC_12_15-Sanctus Lorenzo.xml
trecento/PMFC_12_16-Sanctus PMFC12.16.xml
trecento/PMFC_12_17-Sanctus Gratiosus.xml
trecento/PMFC_12_18-Sanctus Mediolano.xml
trecento/PMFC_12_19-Sanctus Barbitonsoris.xml
trecento/PMFC_12_2-Gloria (Gubbio).xml
trecento/PMFC_12_20-Agnus Dei Gherardello.xml
trecento/PMFC_12_21-Benedicamus PMFC12.21.xml
trecento/PMFC_12_22-Benedicamus PMFC12.22.xml
trecento/PMFC_12_23-Benedicamus PMFC12.23.xml
trecento/PMFC_12_24-Benedicamus.xml
trecento/PMFC_12_3-Gloria Gherardello.xml
trecento/PMFC_12_4-Gloria Rvat 1419.xml
trecento/PMFC_12_4-Gloria Rvat 1419_bak.xml
trecento/PMFC_12_5-Gloria PMFC 12.5.xml
trecento/PMFC_12_6-Gloria Gratiosus.xml
trecento/PMFC_12_7-Gloria Egardus.xml
trecento/PMFC_12_8-Gloria London 29987.xml
trecento/PMFC_12_9-Gloria Clementiae Pax.xml
trecento/PMFC_13_01-Kyrie-Summe-Clementissime.mxl
trecento/PMFC_13_01-Kyrie-Summe-Clementissime.xml
trecento/PMFC_13_02-Kyrie-Questa-fanciulla.mxl
trecento/PMFC_13_03-Gloria Micinella.xml
trecento/PMFC_13_04-Credo Cursor.xml
trecento/PMFC_13_05-Gloria Rosetta.xml
trecento/PMFC_13_07-Gloria Laus Honor.xml
trecento/PMFC_13_08-Gloria (Ad Ongni Vento).xml
trecento/PMFC_13_09-Gloria Anglicana.xml
trecento/PMFC_13_10-Gloria.xml
trecento/PMFC_13_13-Gloria.xml
trecento/PMFC_13_14-Gloria.xml
trecento/PMFC_13_15-Gloria.xml
trecento/PMFC_13_16-Gloria.xml
trecento/PMFC_13_18-Gloria Spiritus et Alme.xml
trecento/PMFC_13_19-Credo Scabroso.xml
trecento/PMFC_23_15a-Kyrie Humano Generi a.xml
trecento/PMFC_23_15b-Kyrie Humano Generi b.xml
trecento/PMFC_23_16-Kyrie Apt 16.xml
trecento/PMFC_23_17-Kyrie Principum Effectivum.xml
trecento/PMFC_23_18-Kyrie Chipre.xml
trecento/PMFC_23_19-Kyrie Perrinet.xml
trecento/PMFC_23_20-Kyrie O Sacra Virgo Beata.xml
trecento/PMFC_23_21-Kyrie Guymont.xml
trecento/PMFC_23_22-Kyrie Summe Clementissime.xml
trecento/PMFC_23_23-Kyrie Rex Inmense Maiestasis.xml
trecento/PMFC_23_24-Kyrie Ave Desiderii.xml
trecento/PMFC_23_25-Kyrie Barcelona 853.xml
trecento/PMFC_23_26-Kyrie O Virgo Sacrata Maria.xml
trecento/PMFC_24_1-Gloria Ciconia 1.xml
trecento/PMFC_24_10-Credo Ciconia 10.xml
trecento/PMFC_24_11-Credo Ciconia 11.xml
trecento/PMFC_24_15-O virum omnimoda.xml
trecento/PMFC_24_16-Albane misse celitus.xml
trecento/PMFC_24_17-Doctorum principem-Melodia suavissima-Vir mitis.xml
trecento/PMFC_24_19-Ut te per omnes celitus- Ingens alumnus padue.xml
trecento/PMFC_24_2-Credo Ciconia 2.xml
trecento/PMFC_24_20-Padu... serenans.xml
trecento/PMFC_24_21-O proles hispanie.xml
trecento/PMFC_24_22-O beatum incendium.xml
trecento/PMFC_24_3-Gloria Ciconia 3.xml
trecento/PMFC_24_4-Credo Ciconia 4.xml
trecento/PMFC_24_5-Gloria Ciconia 5 Spiritus et alme.xml
trecento/PMFC_24_6-Gloria Ciconia 6 Spiritus et alme.xml
trecento/PMFC_24_7-Gloria Suscipe, trinitas.xml
trecento/PMFC_24_8-Gloria Ciconia 8.xml
trecento/PMFC_24_9-Gloria Ciconia 9.xml
