# Supplementary material for: Grouping compositions based on similarity of music themes
Source: PLoS One. 2020 Oct 8;15(10):e0240443. doi: 10.1371/journal.pone.0240443 (PMC7544027; doi:10.1371/journal.pone.0240443)
Supplement: S2 Dataset — (TXT) [file pone.0240443.s002.txt]

Folk songs dataset used in the research. Files listed below are available online as subfolders of location https://kern.humdrum.org/cgi-bin/browse?l=/essen/europa. File format: **kern (see https://www.humdrum.org/rep/kern/index.html).
czech/czech01.krn
czech/czech02.krn
czech/czech03.krn
czech/czech04.krn
czech/czech05.krn
czech/czech06.krn
czech/czech07.krn
czech/czech08.krn
czech/czech09.krn
czech/czech10.krn
czech/czech11.krn
czech/czech12.krn
czech/czech13.krn
czech/czech14.krn
czech/czech15.krn
czech/czech16.krn
czech/czech17.krn
czech/czech18.krn
czech/czech19.krn
czech/czech20.krn
czech/czech21.krn
czech/czech22.krn
czech/czech23.krn
czech/czech24.krn
czech/czech25.krn
czech/czech26.krn
czech/czech27.krn
czech/czech28.krn
czech/czech29.krn
czech/czech30.krn
czech/czech31.krn
czech/czech32.krn
czech/czech33.krn
czech/czech34.krn
czech/czech35.krn
czech/czech36.krn
czech/czech37.krn
czech/czech38.krn
czech/czech39.krn
czech/czech40.krn
czech/czech41.krn
czech/czech42.krn
czech/czech43.krn
danmark/danmark1.krn
danmark/danmark2.krn
danmark/danmark3.krn
danmark/danmark4.krn
danmark/danmark5.krn
danmark/danmark6.krn
danmark/danmark7.krn
danmark/danmark8.krn
danmark/danmark9.krn
elsass/elsass01.krn
elsass/elsass02.krn
elsass/elsass03.krn
elsass/elsass04.krn
elsass/elsass05.krn
elsass/elsass06.krn
elsass/elsass07.krn
elsass/elsass08.krn
elsass/elsass09.krn
elsass/elsass10.krn
elsass/elsass11.krn
elsass/elsass12.krn
elsass/elsass13.krn
elsass/elsass14.krn
elsass/elsass15.krn
elsass/elsass16.krn
elsass/elsass17.krn
elsass/elsass18.krn
elsass/elsass19.krn
elsass/elsass20.krn
elsass/elsass21.krn
elsass/elsass22.krn
elsass/elsass23.krn
elsass/elsass24.krn
elsass/elsass25.krn
elsass/elsass26.krn
elsass/elsass27.krn
elsass/elsass28.krn
elsass/elsass29.krn
elsass/elsass30.krn
elsass/elsass31.krn
elsass/elsass32.krn
elsass/elsass33.krn
elsass/elsass34.krn
elsass/elsass35.krn
elsass/elsass36.krn
elsass/elsass37.krn
elsass/elsass38.krn
elsass/elsass39.krn
elsass/elsass40.krn
elsass/elsass41.krn
elsass/elsass42.krn
elsass/elsass43.krn
elsass/elsass44.krn
elsass/elsass45.krn
elsass/elsass46.krn
elsass/elsass47.krn
elsass/elsass48.krn
elsass/elsass49.krn
elsass/elsass50.krn
elsass/elsass51.krn
elsass/elsass52.krn
elsass/elsass53.krn
elsass/elsass54.krn
elsass/elsass55.krn
elsass/elsass56.krn
elsass/elsass57.krn
elsass/elsass58.krn
elsass/elsass59.krn
elsass/elsass60.krn
elsass/elsass61.krn
elsass/elsass62.krn
elsass/elsass63.krn
elsass/elsass64.krn
elsass/elsass65.krn
elsass/elsass66.krn
elsass/elsass67.krn
elsass/elsass68.krn
elsass/elsass69.krn
elsass/elsass70.krn
elsass/elsass71.krn
elsass/elsass72.krn
elsass/elsass73.krn
elsass/elsass74.krn
elsass/elsass75.krn
elsass/elsass76.krn
elsass/elsass77.krn
elsass/elsass78.krn
elsass/elsass79.krn
elsass/elsass80.krn
elsass/elsass81.krn
elsass/elsass82.krn
elsass/elsass83.krn
elsass/elsass84.krn
elsass/elsass85.krn
elsass/elsass86.krn
elsass/elsass87.krn
elsass/elsass88.krn
elsass/elsass89.krn
elsass/elsass90.krn
elsass/elsass91.krn
england/england1.krn
england/england2.krn
england/england3.krn
england/england4.krn
france/france01.krn
france/france02.krn
france/france03.krn
france/france04.krn
france/france05.krn
france/france06.krn
france/france07.krn
france/france08.krn
france/france09.krn
france/france10.krn
france/france11.krn
france/france12.krn
france/france13.krn
france/france14.krn
italia/italia01.krn
italia/italia02.krn
italia/italia03.krn
italia/italia04.krn
italia/italia05.krn
italia/italia06.krn
italia/italia07.krn
italia/italia08.krn
jugoslav/jugos001.krn
jugoslav/jugos002.krn
jugoslav/jugos003.krn
jugoslav/jugos004.krn
jugoslav/jugos005.krn
jugoslav/jugos006.krn
jugoslav/jugos007.krn
jugoslav/jugos008.krn
jugoslav/jugos009.krn
jugoslav/jugos010.krn
jugoslav/jugos011.krn
jugoslav/jugos012.krn
jugoslav/jugos013.krn
jugoslav/jugos014.krn
jugoslav/jugos015.krn
jugoslav/jugos016.krn
jugoslav/jugos017.krn
jugoslav/jugos018.krn
jugoslav/jugos019.krn
jugoslav/jugos020.krn
jugoslav/jugos021.krn
jugoslav/jugos022.krn
jugoslav/jugos023.krn
jugoslav/jugos024.krn
jugoslav/jugos025.krn
jugoslav/jugos026.krn
jugoslav/jugos027.krn
jugoslav/jugos028.krn
jugoslav/jugos029.krn
jugoslav/jugos030.krn
jugoslav/jugos031.krn
jugoslav/jugos032.krn
jugoslav/jugos033.krn
jugoslav/jugos034.krn
jugoslav/jugos035.krn
jugoslav/jugos036.krn
jugoslav/jugos037.krn
jugoslav/jugos038.krn
jugoslav/jugos039.krn
jugoslav/jugos040.krn
jugoslav/jugos041.krn
jugoslav/jugos042.krn
jugoslav/jugos043.krn
jugoslav/jugos044.krn
jugoslav/jugos045.krn
jugoslav/jugos046.krn
jugoslav/jugos047.krn
jugoslav/jugos048.krn
jugoslav/jugos049.krn
jugoslav/jugos050.krn
jugoslav/jugos051.krn
jugoslav/jugos052.krn
jugoslav/jugos053.krn
jugoslav/jugos054.krn
jugoslav/jugos055.krn
jugoslav/jugos056.krn
jugoslav/jugos057.krn
jugoslav/jugos058.krn
jugoslav/jugos059.krn
jugoslav/jugos060.krn
jugoslav/jugos061.krn
jugoslav/jugos062.krn
jugoslav/jugos063.krn
jugoslav/jugos064.krn
jugoslav/jugos065.krn
jugoslav/jugos066.krn
jugoslav/jugos067.krn
jugoslav/jugos068.krn
jugoslav/jugos069.krn
jugoslav/jugos070.krn
jugoslav/jugos071.krn
jugoslav/jugos072.krn
jugoslav/jugos073.krn
jugoslav/jugos074.krn
jugoslav/jugos075.krn
jugoslav/jugos076.krn
jugoslav/jugos077.krn
jugoslav/jugos079.krn
jugoslav/jugos080.krn
jugoslav/jugos081.krn
jugoslav/jugos082.krn
jugoslav/jugos083.krn
jugoslav/jugos084.krn
jugoslav/jugos085.krn
jugoslav/jugos087.krn
jugoslav/jugos088.krn
jugoslav/jugos089.krn
jugoslav/jugos090.krn
jugoslav/jugos091.krn
jugoslav/jugos092.krn
jugoslav/jugos093.krn
jugoslav/jugos095.krn
jugoslav/jugos096.krn
jugoslav/jugos097.krn
jugoslav/jugos098.krn
jugoslav/jugos099.krn
jugoslav/jugos100.krn
jugoslav/jugos101.krn
jugoslav/jugos102.krn
jugoslav/jugos104.krn
jugoslav/jugos105.krn
jugoslav/jugos106.krn
jugoslav/jugos107.krn
jugoslav/jugos108.krn
jugoslav/jugos109.krn
jugoslav/jugos110.krn
jugoslav/jugos111.krn
jugoslav/jugos112.krn
jugoslav/jugos113.krn
jugoslav/jugos114.krn
jugoslav/jugos115.krn
jugoslav/jugos116.krn
jugoslav/jugos117.krn
jugoslav/jugos118.krn
jugoslav/jugos119.krn
lothring/lothr001.krn
lothring/lothr002.krn
lothring/lothr003.krn
lothring/lothr004.krn
lothring/lothr005.krn
lothring/lothr006.krn
lothring/lothr007.krn
lothring/lothr008.krn
lothring/lothr009.krn
lothring/lothr010.krn
lothring/lothr011.krn
lothring/lothr012.krn
lothring/lothr013.krn
lothring/lothr014.krn
lothring/lothr015.krn
lothring/lothr016.krn
lothring/lothr017.krn
lothring/lothr018.krn
lothring/lothr019.krn
lothring/lothr020.krn
lothring/lothr021.krn
lothring/lothr022.krn
lothring/lothr023.krn
lothring/lothr024.krn
lothring/lothr025.krn
lothring/lothr026.krn
lothring/lothr027.krn
lothring/lothr028.krn
lothring/lothr029.krn
lothring/lothr030.krn
lothring/lothr031.krn
lothring/lothr032.krn
lothring/lothr033.krn
lothring/lothr034.krn
lothring/lothr035.krn
lothring/lothr036.krn
lothring/lothr037.krn
lothring/lothr038.krn
lothring/lothr039.krn
lothring/lothr040.krn
lothring/lothr041.krn
lothring/lothr042.krn
lothring/lothr043.krn
lothring/lothr044.krn
lothring/lothr045.krn
lothring/lothr046.krn
lothring/lothr047.krn
lothring/lothr048.krn
lothring/lothr049.krn
lothring/lothr050.krn
lothring/lothr051.krn
lothring/lothr052.krn
lothring/lothr053.krn
lothring/lothr054.krn
lothring/lothr055.krn
lothring/lothr056.krn
lothring/lothr057.krn
lothring/lothr058.krn
lothring/lothr059.krn
lothring/lothr060.krn
lothring/lothr061.krn
lothring/lothr062.krn
lothring/lothr063.krn
lothring/lothr064.krn
lothring/lothr065.krn
lothring/lothr066.krn
lothring/lothr067.krn
lothring/lothr068.krn
lothring/lothr069.krn
lothring/lothr070.krn
lothring/lothr071.krn
luxembrg/luxemb01.krn
luxembrg/luxemb02.krn
luxembrg/luxemb03.krn
luxembrg/luxemb04.krn
luxembrg/luxemb05.krn
luxembrg/luxemb06.krn
luxembrg/luxemb07.krn
luxembrg/luxemb08.krn
magyar/magyar01.krn
magyar/magyar02.krn
magyar/magyar03.krn
magyar/magyar04.krn
magyar/magyar05.krn
magyar/magyar06.krn
magyar/magyar07.krn
magyar/magyar08.krn
magyar/magyar09.krn
magyar/magyar10.krn
magyar/magyar11.krn
magyar/magyar12.krn
magyar/magyar13.krn
magyar/magyar14.krn
magyar/magyar15.krn
magyar/magyar16.krn
magyar/magyar17.krn
magyar/magyar18.krn
magyar/magyar19.krn
magyar/magyar20.krn
magyar/magyar21.krn
magyar/magyar22.krn
magyar/magyar23.krn
magyar/magyar24.krn
magyar/magyar25.krn
magyar/magyar26.krn
magyar/magyar27.krn
magyar/magyar28.krn
magyar/magyar29.krn
magyar/magyar30.krn
magyar/magyar31.krn
magyar/magyar32.krn
magyar/magyar33.krn
magyar/magyar34.krn
magyar/magyar35.krn
magyar/magyar36.krn
magyar/magyar37.krn
magyar/magyar38.krn
magyar/magyar39.krn
magyar/magyar40.krn
magyar/magyar41.krn
magyar/magyar42.krn
magyar/magyar43.krn
magyar/magyar44.krn
magyar/magyar45.krn
misc/appenzel.krn
misc/belgium1.krn
misc/brabant1.krn
misc/eire01.krn
misc/ellas01.krn
misc/emmenth1.krn
misc/emmenth2.krn
misc/entlebug.krn
misc/island01.krn
misc/island02.krn
misc/juedisch.krn
misc/norge01.krn
misc/norge02.krn
misc/oberhas1.krn
misc/oberhas2.krn
misc/siebethl.krn
misc/steier01.krn
misc/steier02.krn
misc/steier03.krn
misc/steier04.krn
misc/steier05.krn
misc/steier06.krn
misc/steier07.krn
misc/steier08.krn
misc/steier09.krn
misc/steier10.krn
misc/steier11.krn
misc/suomi01.krn
misc/vlaandr1.krn
misc/vlaandr2.krn
nederlan/neder001.krn
nederlan/neder002.krn
nederlan/neder003.krn
nederlan/neder004.krn
nederlan/neder005.krn
nederlan/neder006.krn
nederlan/neder007.krn
nederlan/neder008.krn
nederlan/neder009.krn
nederlan/neder010.krn
nederlan/neder011.krn
nederlan/neder012.krn
nederlan/neder013.krn
nederlan/neder014.krn
nederlan/neder015.krn
nederlan/neder016.krn
nederlan/neder017.krn
nederlan/neder018.krn
nederlan/neder019.krn
nederlan/neder020.krn
nederlan/neder021.krn
nederlan/neder022.krn
nederlan/neder023.krn
nederlan/neder024.krn
nederlan/neder025.krn
nederlan/neder026.krn
nederlan/neder027.krn
nederlan/neder028.krn
nederlan/neder029.krn
nederlan/neder030.krn
nederlan/neder031.krn
nederlan/neder032.krn
nederlan/neder033.krn
nederlan/neder034.krn
nederlan/neder035.krn
nederlan/neder036.krn
nederlan/neder037.krn
nederlan/neder038.krn
nederlan/neder039.krn
nederlan/neder040.krn
nederlan/neder041.krn
nederlan/neder042.krn
nederlan/neder043.krn
nederlan/neder044.krn
nederlan/neder045.krn
nederlan/neder046.krn
nederlan/neder047.krn
nederlan/neder048.krn
nederlan/neder049.krn
nederlan/neder050.krn
nederlan/neder051.krn
nederlan/neder052.krn
nederlan/neder053.krn
nederlan/neder054.krn
nederlan/neder055.krn
nederlan/neder056.krn
nederlan/neder057.krn
nederlan/neder058.krn
nederlan/neder059.krn
nederlan/neder060.krn
nederlan/neder061.krn
nederlan/neder062.krn
nederlan/neder063.krn
nederlan/neder064.krn
nederlan/neder065.krn
nederlan/neder066.krn
nederlan/neder067.krn
nederlan/neder068.krn
nederlan/neder069.krn
nederlan/neder070.krn
nederlan/neder071.krn
nederlan/neder072.krn
nederlan/neder073.krn
nederlan/neder074.krn
nederlan/neder075.krn
nederlan/neder076.krn
nederlan/neder077.krn
nederlan/neder078.krn
nederlan/neder079.krn
nederlan/neder080.krn
nederlan/neder081.krn
nederlan/neder082.krn
nederlan/neder083.krn
nederlan/neder084.krn
nederlan/neder085.krn
oesterrh/oestr001.krn
oesterrh/oestr002.krn
oesterrh/oestr003.krn
oesterrh/oestr004.krn
oesterrh/oestr005.krn
oesterrh/oestr006.krn
oesterrh/oestr007.krn
oesterrh/oestr008.krn
oesterrh/oestr009.krn
oesterrh/oestr010.krn
oesterrh/oestr011.krn
oesterrh/oestr012.krn
oesterrh/oestr013.krn
oesterrh/oestr014.krn
oesterrh/oestr015.krn
oesterrh/oestr016.krn
oesterrh/oestr017.krn
oesterrh/oestr018.krn
oesterrh/oestr019.krn
oesterrh/oestr020.krn
oesterrh/oestr021.krn
oesterrh/oestr022.krn
oesterrh/oestr023.krn
oesterrh/oestr024.krn
oesterrh/oestr025.krn
oesterrh/oestr026.krn
oesterrh/oestr027.krn
oesterrh/oestr028.krn
oesterrh/oestr029.krn
oesterrh/oestr030.krn
oesterrh/oestr031.krn
oesterrh/oestr032.krn
oesterrh/oestr033.krn
oesterrh/oestr034.krn
oesterrh/oestr035.krn
oesterrh/oestr036.krn
oesterrh/oestr037.krn
oesterrh/oestr038.krn
oesterrh/oestr039.krn
oesterrh/oestr040.krn
oesterrh/oestr041.krn
oesterrh/oestr042.krn
oesterrh/oestr043.krn
oesterrh/oestr044.krn
oesterrh/oestr045.krn
oesterrh/oestr046.krn
oesterrh/oestr047.krn
oesterrh/oestr048.krn
oesterrh/oestr049.krn
oesterrh/oestr050.krn
oesterrh/oestr051.krn
oesterrh/oestr052.krn
oesterrh/oestr053.krn
oesterrh/oestr054.krn
oesterrh/oestr055.krn
oesterrh/oestr056.krn
oesterrh/oestr057.krn
oesterrh/oestr058.krn
oesterrh/oestr059.krn
oesterrh/oestr060.krn
oesterrh/oestr061.krn
oesterrh/oestr062.krn
oesterrh/oestr063.krn
oesterrh/oestr064.krn
oesterrh/oestr065.krn
oesterrh/oestr066.krn
oesterrh/oestr067.krn
oesterrh/oestr068.krn
oesterrh/oestr069.krn
oesterrh/oestr070.krn
oesterrh/oestr071.krn
oesterrh/oestr072.krn
oesterrh/oestr073.krn
oesterrh/oestr074.krn
oesterrh/oestr075.krn
oesterrh/oestr076.krn
oesterrh/oestr077.krn
oesterrh/oestr078.krn
oesterrh/oestr079.krn
oesterrh/oestr080.krn
oesterrh/oestr081.krn
oesterrh/oestr082.krn
oesterrh/oestr083.krn
oesterrh/oestr084.krn
oesterrh/oestr085.krn
oesterrh/oestr086.krn
oesterrh/oestr087.krn
oesterrh/oestr088.krn
oesterrh/oestr089.krn
oesterrh/oestr090.krn
oesterrh/oestr091.krn
oesterrh/oestr092.krn
oesterrh/oestr093.krn
oesterrh/oestr094.krn
oesterrh/oestr095.krn
oesterrh/oestr096.krn
oesterrh/oestr097.krn
oesterrh/oestr098.krn
oesterrh/oestr099.krn
oesterrh/oestr100.krn
oesterrh/oestr101.krn
oesterrh/oestr102.krn
oesterrh/oestr103.krn
oesterrh/oestr104.krn
polska/polska01.krn
polska/polska02.krn
polska/polska03.krn
polska/polska04.krn
polska/polska05.krn
polska/polska06.krn
polska/polska07.krn
polska/polska08.krn
polska/polska09.krn
polska/polska10.krn
polska/polska11.krn
polska/polska12.krn
polska/polska13.krn
polska/polska14.krn
polska/polska15.krn
polska/polska16.krn
polska/polska17.krn
polska/polska18.krn
polska/polska19.krn
polska/polska20.krn
polska/polska21.krn
polska/polska22.krn
polska/polska23.krn
polska/polska24.krn
polska/polska25.krn
romania/romani01.krn
romania/romani02.krn
romania/romani03.krn
romania/romani04.krn
romania/romani05.krn
romania/romani06.krn
romania/romani07.krn
romania/romani08.krn
romania/romani09.krn
romania/romani10.krn
romania/romani11.krn
romania/romani12.krn
romania/romani13.krn
romania/romani14.krn
romania/romani15.krn
romania/romani16.krn
romania/romani17.krn
romania/romani18.krn
romania/romani19.krn
romania/romani20.krn
romania/romani21.krn
romania/romani22.krn
romania/romani23.krn
romania/romani24.krn
romania/romani25.krn
romania/romani26.krn
romania/romani27.krn
romania/romani28.krn
rossiya/rossiya1.krn
rossiya/ussr01.krn
rossiya/ussr02.krn
rossiya/ussr03.krn
rossiya/ussr04.krn
rossiya/ussr05.krn
rossiya/ussr06.krn
rossiya/ussr07.krn
rossiya/ussr08.krn
rossiya/ussr09.krn
rossiya/ussr10.krn
rossiya/ussr11.krn
rossiya/ussr12.krn
rossiya/ussr13.krn
rossiya/ussr14.krn
rossiya/ussr15.krn
rossiya/ussr16.krn
rossiya/ussr17.krn
rossiya/ussr18.krn
rossiya/ussr19.krn
rossiya/ussr20.krn
rossiya/ussr21.krn
rossiya/ussr22.krn
rossiya/ussr23.krn
rossiya/ussr24.krn
rossiya/ussr25.krn
rossiya/ussr26.krn
rossiya/ussr27.krn
rossiya/ussr28.krn
rossiya/ussr29.krn
rossiya/ussr30.krn
rossiya/ussr31.krn
rossiya/ussr32.krn
rossiya/ussr33.krn
rossiya/ussr34.krn
rossiya/ussr35.krn
rossiya/ussr36.krn
schweiz/suisse01.krn
schweiz/suisse02.krn
schweiz/suisse03.krn
schweiz/suisse04.krn
schweiz/suisse05.krn
schweiz/suisse06.krn
schweiz/suisse07.krn
schweiz/suisse08.krn
schweiz/suisse09.krn
schweiz/suisse10.krn
schweiz/suisse11.krn
schweiz/suisse12.krn
schweiz/suisse13.krn
schweiz/suisse14.krn
schweiz/suisse15.krn
schweiz/suisse16.krn
schweiz/suisse17.krn
schweiz/suisse18.krn
schweiz/suisse19.krn
schweiz/suisse20.krn
schweiz/suisse21.krn
schweiz/suisse22.krn
schweiz/suisse23.krn
schweiz/suisse24.krn
schweiz/suisse25.krn
schweiz/suisse26.krn
schweiz/suisse27.krn
schweiz/suisse28.krn
schweiz/suisse29.krn
schweiz/suisse30.krn
schweiz/suisse31.krn
schweiz/suisse32.krn
schweiz/suisse33.krn
schweiz/suisse34.krn
schweiz/suisse35.krn
schweiz/suisse36.krn
schweiz/suisse37.krn
schweiz/suisse38.krn
schweiz/suisse39.krn
schweiz/suisse40.krn
schweiz/suisse41.krn
schweiz/suisse42.krn
schweiz/suisse43.krn
schweiz/suisse44.krn
schweiz/suisse45.krn
schweiz/suisse46.krn
schweiz/suisse47.krn
schweiz/suisse48.krn
schweiz/suisse49.krn
schweiz/suisse50.krn
schweiz/suisse51.krn
schweiz/suisse52.krn
schweiz/suisse53.krn
schweiz/suisse54.krn
schweiz/suisse55.krn
schweiz/suisse56.krn
schweiz/suisse57.krn
schweiz/suisse58.krn
schweiz/suisse59.krn
schweiz/suisse60.krn
schweiz/suisse61.krn
schweiz/suisse62.krn
schweiz/suisse63.krn
schweiz/suisse64.krn
schweiz/suisse65.krn
schweiz/suisse66.krn
schweiz/suisse67.krn
schweiz/suisse68.krn
schweiz/suisse69.krn
schweiz/suisse70.krn
schweiz/suisse71.krn
schweiz/suisse72.krn
schweiz/suisse73.krn
schweiz/suisse74.krn
schweiz/suisse75.krn
schweiz/suisse76.krn
schweiz/suisse77.krn
schweiz/suisse78.krn
schweiz/suisse79.krn
schweiz/suisse80.krn
schweiz/suisse81.krn
schweiz/suisse82.krn
schweiz/suisse83.krn
schweiz/suisse84.krn
schweiz/suisse85.krn
schweiz/suisse86.krn
schweiz/suisse87.krn
schweiz/suisse88.krn
schweiz/suisse89.krn
schweiz/suisse90.krn
schweiz/suisse91.krn
schweiz/suisse92.krn
schweiz/suisse93.krn
sverige/sverig01.krn
sverige/sverig02.krn
sverige/sverig03.krn
sverige/sverig04.krn
sverige/sverig05.krn
sverige/sverig06.krn
sverige/sverig07.krn
sverige/sverig08.krn
sverige/sverig09.krn
sverige/sverig10.krn
sverige/sverig11.krn
tirol/tirol01.krn
tirol/tirol02.krn
tirol/tirol03.krn
tirol/tirol04.krn
tirol/tirol05.krn
tirol/tirol06.krn
tirol/tirol07.krn
tirol/tirol08.krn
tirol/tirol09.krn
tirol/tirol10.krn
tirol/tirol11.krn
tirol/tirol12.krn
tirol/tirol13.krn
tirol/tirol14.krn
ukraina/ukrain01.krn
ukraina/ukrain02.krn
ukraina/ukrain03.krn
ukraina/ukrain04.krn
ukraina/ukrain05.krn
ukraina/ukrain06.krn
ukraina/ukrain07.krn
ukraina/ukrain08.krn
ukraina/ukrain09.krn
ukraina/ukrain10.krn
ukraina/ukrain11.krn
ukraina/ukrain12.krn
ukraina/ukrain13.krn
